# Supplementary material for: LINE1 and Mecp2 methylation of the adult striatum and prefrontal cortex exposed to prenatal immune activation
Source: Data Brief. 2019 May 23;25:104003. doi: 10.1016/j.dib.2019.104003 (PMC6545381; doi:10.1016/j.dib.2019.104003)
Supplement: Multimedia component 2 [file mmc2.txt]

id	Body Weight	Group (Saline -Sal, PolyI:C -Pol)	Diet (omega-3 - n3, omega-6 - n6)	Sex	LINE1 (average methylation at LINE1 promoter)	Mecp2 (average methylation at Mecp2 promoter)
PFC12o3S	23.7	Sal	n3	f	0.69	0.14
PFC12o3S	24.5	Sal	n3	f	0.693333333	0.13
PFC12o3S	33.7	Sal	n3	m	0.69	0.105
PFC12o3S	36	Sal	n3	m	0.693333333	0.1075
PFC12o3S	23.9	Sal	n3	f	0.696666667	0.1425
PFC12o3S	21.5	Sal	n3	f	0.696666667	0.1475
PFC12o3S	25	Sal	n3	f	0.693333333	0.226666667
PFC12o3S	28	Sal	n3	f	0.703333333	0.14
PFC12o3S	37.3	Sal	n3	m	0.693333333	0.0675
PFC12o3S	34.9	Sal	n3	m	0.7	0.0775
PFC12o3S	38	Sal	n3	m	0.693333333	na
PFC12o3S	37.5	Sal	n3	m	0.696666667	0.18
PFC12o3S	35	Sal	n3	m	0.696666667	0.186666667
PFC12o3S	36.1	Sal	n3	m	0.693333333	0.15
PFC12o3S	33.5	Sal	n3	m	0.7	na
PFC12o3S	36.7	Sal	n3	m	0.693333333	na
PFC12o3S	24.5	Sal	n3	f	0.686666667	0.115
PFC12o3S	23.7	Sal	n3	f	0.69	0.155
PFC12o6S	23.7	Sal	n6	f	0.696666667	na
PFC12o6S	21.3	Sal	n6	f	0.693333333	na
PFC12o6S	36.7	Sal	n6	m	0.7	na
PFC12o6S	27	Sal	n6	f	0.69	na
PFC12o6S	29	Sal	n6	f	0.693333333	0.14
PFC12o6S	29.6	Sal	n6	f	0.7	0.19
PFC12o6S	21	Sal	n6	f	0.696666667	0.165
PFC12o6S	30	Sal	n6	f	0.69	0.12
PFC12o6S	26.5	Sal	n6	f	0.693333333	0.145
PFC12o6S	25.8	Sal	n6	f	0.693333333	0.176666667
PFC12o6S	25.5	Sal	n6	f	0.686666667	0.183333333
PFC12o6S	26.2	Sal	n6	f	0.683333333	0.233333333
PFC12o6S	33.2	Sal	n6	m	0.693333333	0.0975
PFC12o6S	33.5	Sal	n6	m	0.696666667	0.07
PFC12o6S	33.1	Sal	n6	m	0.69	0.0675
PFC12o6S	36	Sal	n6	m	0.686666667	0.055
PFC12o6S	32.3	Sal	n6	m	0.693333333	0.0625
PFC12o6S	23	Sal	n6	m	0.69	0.065
PFC12o6S	38.5	Sal	n6	m	0.693333333	0.05
PFC12o6S	31.7	Sal	n6	m	0.696666667	0.06
PFC12o3P	26.5	Pol	n3	f	0.69	0.1325
PFC12o3P	27.8	Pol	n3	f	0.686666667	0.1225
PFC12o3P	30	Pol	n3	f	0.7	0.0975
PFC12o3P	28.3	Pol	n3	f	0.69	0.1225
PFC12o3P	26.5	Pol	n3	f	0.703333333	0.115
PFC12o3P	39	Pol	n3	m	0.686666667	0.075
PFC12o3P	35	Pol	n3	m	0.696666667	0.07
PFC12o3P	37.7	Pol	n3	m	0.693333333	0.055
PFC12o3P	22	Pol	n3	f	0.69	0.095
PFC12o3P	27.5	Pol	n3	f	0.69	0.1525
PFC12o3P	27.2	Pol	n3	f	0.696666667	0.135
PFC12o3P	25.5	Pol	n3	f	0.686666667	0.16
PFC12o3P	23.9	Pol	n3	f	0.693333333	0.14
PFC12o3P	25.1	Pol	n3	f	0.69	0.05
PFC12o3P	32.3	Pol	n3	m	0.7	0.0575
PFC12o3P	33.6	Pol	n3	m	0.69	0.0625
PFC12o3P	32.2	Pol	n3	m	0.693333333	0.0525
PFC12o3P	28.6	Pol	n3	f	0.676666667	0.11
PFC12o3P	31.5	Pol	n3	f	0.693333333	0.12
PFC12o3P	38.3	Pol	n3	m	0.686666667	0.06
PFC12o3P	36.8	Pol	n3	m	0.693333333	0.0925
PFC12o6P	30.4	Pol	n6	f	0.693333333	0.1325
PFC12o6P	28.4	Pol	n6	f	0.69	0.176666667
PFC12o6P	34.4	Pol	n6	m	0.696666667	0.085
PFC12o6P	28.6	Pol	n6	m	0.69	0.07
PFC12o6P	30.8	Pol	n6	f	0.69	0.1225
PFC12o6P	29.3	Pol	n6	f	0.69	0.105
PFC12o6P	28	Pol	n6	f	0.693333333	0.0925
PFC12o6P	26	Pol	n6	f	0.69	0.176666667
PFC12o6P	35.5	Pol	n6	m	0.683333333	na
PFC12o6P	39.5	Pol	n6	m	0.68	na
PFC12o6P	31	Pol	n6	m	0.696666667	0.0975
PFC12o6P	22	Pol	n6	f	0.696666667	0.08
PFC12o6P	28.7	Pol	n6	f	0.69	0.1075
PFC12o6P	37.8	Pol	n6	m	0.693333333	na
PFC12o6P	38.1	Pol	n6	m	0.696666667	na
PFC12o6P	39	Pol	n6	m	0.693333333	na
PFC12o6P	38.6	Pol	n6	m	0.69	na
PFC12o6P	32.1	Pol	n6	m	0.69	na
Str6o3S	na	Sal	n3	m	0.7	0.0475
Str6o3S	na	Sal	n3	f	0.7	0.25
Str6o3S	na	Sal	n3	f	0.7	0.23125
Str6o3S	na	Sal	n3	f	0.696666667	0.20625
Str6o3S	na	Sal	n3	f	0.693333333	0.22875
Str6o3S	na	Sal	n3	f	0.696666667	0.2575
Str6o3S	na	Sal	n3	m	0.686666667	0.04125
Str6o3S	na	Sal	n3	m	0.716666667	0.0475
Str6o3S	na	Sal	n3	m	0.693333333	0.0375
Str6o3S	na	Sal	n3	m	0.696666667	0.04875
Str6o3S	na	Sal	n3	m	0.69	0.04875
Str6o3S	na	Sal	n3	m	0.696666667	0.04375
Str6o3S	na	Sal	n3	f	0.693333333	0.21125
Str6o3S	na	Sal	n3	f	0.703333333	0.24
Str6o3S	na	Sal	n3	f	0.696666667	0.215
Str6o3S	na	Sal	n3	m	0.696666667	0.04375
Str6o3S	na	Sal	n3	f	0.696666667	0.192857143
Str6o3S	na	Sal	n3	f	0.69	0.2125
Str6o3S	na	Sal	n3	f	0.69	0.225
Str6o3S	na	Sal	n3	m	0.69	0.03875
Str6o3S	na	Sal	n3	m	0.693333333	0.0325
Str6o3S	na	Sal	n3	f	na	na
Str6o3S	na	Sal	n3	f	0.686666667	0.23375
Str6o3S	na	Sal	n3	f	0.696666667	0.217142857
Str6o6S	na	Sal	n6	f	0.693333333	0.23
Str6o6S	na	Sal	n6	m	0.696666667	0.04
Str6o6S	na	Sal	n6	m	0.693333333	0.04875
Str6o6S	na	Sal	n6	m	0.696666667	0.04
Str6o6S	na	Sal	n6	m	0.69	0.0475
Str6o6S	na	Sal	n6	f	na	0.205
Str6o6S	na	Sal	n6	f	0.693333333	0.2275
Str6o6S	na	Sal	n6	f	0.696666667	0.05
Str6o6S	na	Sal	n6	f	0.69	0.03625
Str6o6S	na	Sal	n6	m	0.693333333	0.05
Str6o6S	na	Sal	n6	m	0.7	0.04
Str6o6S	na	Sal	n6	f	0.69	0.202857143
Str6o6S	na	Sal	n6	f	0.696666667	0.202857143
Str6o6S	na	Sal	n6	f	0.693333333	0.21875
Str6o6S	na	Sal	n6	f	0.69	0.2025
Str6o6S	na	Sal	n6	f	0.69	0.24
Str6o6S	na	Sal	n6	m	0.696666667	0.0425
Str6o6S	na	Sal	n6	m	0.693333333	0.0375
Str6o6S	na	Sal	n6	f	0.696666667	0.1875
Str6o6S	na	Sal	n6	m	0.693333333	0.035
Str6o6S	na	Sal	n6	f	0.693333333	0.24
Str6o6S	na	Sal	n6	f	0.69	0.20625
Str6o6S	na	Sal	n6	f	0.696666667	0.235
Str6o6S	na	Sal	n6	f	0.696666667	0.2275
Str6o6S	na	Sal	n6	f	0.696666667	0.2375
Str6o6S	na	Sal	n6	m	0.693333333	0.04375
Str6o3P	na	Pol	n3	m	0.693333333	0.0275
Str6o3P	na	Pol	n3	m	0.686666667	0.035
Str6o3P	na	Pol	n3	f	0.693333333	0.205
Str6o3P	na	Pol	n3	f	0.69	0.21
Str6o3P	na	Pol	n3	f	0.696666667	0.205
Str6o3P	na	Pol	n3	m	0.69	0.04875
Str6o3P	na	Pol	n3	m	0.696666667	0.0325
Str6o3P	na	Pol	n3	m	0.693333333	0.0425
Str6o3P	na	Pol	n3	f	0.693333333	0.1975
Str6o3P	na	Pol	n3	m	0.693333333	0.04125
Str6o3P	na	Pol	n3	m	0.69	0.03625
Str6o3P	na	Pol	n3	m	0.69	0.0425
Str6o6P	na	Pol	n6	m	0.686666667	0.0275
Str6o6P	na	Pol	n6	m	0.696666667	0.23875
Str6o6P	na	Pol	n6	m	0.693333333	0.0425
Str6o6P	na	Pol	n6	m	0.696666667	0.0375
Str6o6P	na	Pol	n6	m	0.69	0.0325
Str6o6P	na	Pol	n6	m	0.693333333	0.03375
Str6o6P	na	Pol	n6	f	0.693333333	0.212857143
Str6o6P	na	Pol	n6	m	0.693333333	0.0425
Str6o6P	na	Pol	n6	m	0.693333333	0.03875
Str6o6P	na	Pol	n6	f	0.703333333	0.2325
