# Supplementary material for: LINE1 and Mecp2 methylation of the adult striatum and prefrontal cortex exposed to prenatal immune activation
Source: Data Brief. 2019 May 23;25:104003. doi: 10.1016/j.dib.2019.104003 (PMC6545381; doi:10.1016/j.dib.2019.104003)
Supplement: Supplementary file 3 — Multimedia component 3 [file mmc3.txt]

id	Body Weight	Group (Saline -Sal, PolyI:C -Pol)	Diet (omega-3 - n3, omega-6 - n6)	Sex	LINE1 (average methylation at LINE1 promoter)	Mecp2 (average methylation at Mecp2 promoter)
Str12o3S	23.7	Sal	n3	f	0.71	0.29
Str12o3S	24.5	Sal	n3	f	0.696666667	0.258
Str12o3S	33.7	Sal	n3	m	0.693333333	0.086
Str12o3S	36	Sal	n3	m	0.7	0.062
Str12o3S	23.9	Sal	n3	f	0.706666667	0.272
Str12o3S	21.5	Sal	n3	f	0.7	0.282
Str12o3S	25	Sal	n3	f	0.703333333	0.276
Str12o3S	28	Sal	n3	f	0.7	0.28
Str12o3S	37.3	Sal	n3	m	0.7	0.082
Str12o3S	34.9	Sal	n3	m	0.696666667	0.068
Str12o3S	38	Sal	n3	m	0.7	0.078
Str12o3S	37.5	Sal	n3	m	0.696666667	0.062
Str12o3S	35	Sal	n3	m	0.696666667	0.076
Str12o3S	36.1	Sal	n3	m	0.696666667	0.058
Str12o3S	33.5	Sal	n3	m	0.696666667	0.08
Str12o3S	36.7	Sal	n3	m	0.7	0.058
Str12o3S	24.5	Sal	n3	f	0.693333333	0.276
Str12o3S	23.7	Sal	n3	f	0.7	0.27
Str12o6S	23.7	Sal	n6	f	0.693333333	0.284
Str12o6S	21.3	Sal	n6	f	0.696666667	0.28
Str12o6S	36.7	Sal	n6	m	0.696666667	0.054
Str12o6S	27	Sal	n6	f	0.696666667	0.298
Str12o6S	29	Sal	n6	f	0.673333333	0.266
Str12o6S	29.6	Sal	n6	f	0.7	0.272
Str12o6S	21	Sal	n6	f	0.703333333	0.298
Str12o6S	30	Sal	n6	f	0.693333333	0.27
Str12o6S	26.5	Sal	n6	f	0.693333333	0.284
Str12o6S	25.8	Sal	n6	f	0.703333333	0.06
Str12o6S	25.5	Sal	n6	f	0.693333333	0.284
Str12o6S	26.2	Sal	n6	f	0.693333333	0.274
Str12o6S	33.2	Sal	n6	m	0.7	0.058
Str12o6S	33.5	Sal	n6	m	0.693333333	0.04
Str12o6S	33.1	Sal	n6	m	0.69	0.058
Str12o6S	36	Sal	n6	m	0.7	0.064
Str12o6S	32.3	Sal	n6	m	0.696666667	0.06
Str12o6S	23	Sal	n6	m	0.703333333	0.064
Str12o6S	38.5	Sal	n6	m	0.693333333	0.052
Str12o6S	31.7	Sal	n6	m	0.696666667	0.058
Str12o3P	26.5	Pol	n3	f	0.693333333	0.268
Str12o3P	27.8	Pol	n3	f	0.686666667	0.268
Str12o3P	30	Pol	n3	f	0.706666667	0.27
Str12o3P	28.3	Pol	n3	f	0.69	0.282
Str12o3P	26.5	Pol	n3	f	0.7	0.266
Str12o3P	39	Pol	n3	m	0.693333333	0.064
Str12o3P	35	Pol	n3	m	0.693333333	0.05
Str12o3P	37.7	Pol	n3	m	0.693333333	0.062
Str12o3P	22	Pol	n3	f	0.696666667	0.262
Str12o3P	27.5	Pol	n3	f	0.696666667	0.28
Str12o3P	27.2	Pol	n3	f	0.703333333	0.278
Str12o3P	25.5	Pol	n3	f	0.693333333	0.292
Str12o3P	23.9	Pol	n3	f	0.693333333	0.28
Str12o3P	25.1	Pol	n3	f	0.696666667	0.052
Str12o3P	32.3	Pol	n3	m	0.696666667	0.04
Str12o3P	33.6	Pol	n3	m	0.696666667	0.048
Str12o3P	32.2	Pol	n3	m	0.7	0.052
Str12o3P	28.6	Pol	n3	f	0.696666667	0.27
Str12o3P	31.5	Pol	n3	f	0.696666667	0.264
Str12o3P	38.3	Pol	n3	m	0.696666667	0.05
Str12o3P	36.8	Pol	n3	m	0.696666667	0.028
Str12o6P	30.4	Pol	n6	f	0.686666667	0.276
Str12o6P	28.4	Pol	n6	f	0.7	0.27
Str12o6P	34.4	Pol	n6	m	0.696666667	0.038
Str12o6P	28.6	Pol	n6	m	0.693333333	0.054
Str12o6P	30.8	Pol	n6	f	0.703333333	0.254
Str12o6P	29.3	Pol	n6	f	0.696666667	0.268
Str12o6P	28	Pol	n6	f	0.69	0.246
Str12o6P	26	Pol	n6	f	0.696666667	0.252
Str12o6P	35.5	Pol	n6	m	0.693333333	0.044
Str12o6P	39.5	Pol	n6	m	0.7	0.068
Str12o6P	31	Pol	n6	m	0.693333333	0.058
Str12o6P	22	Pol	n6	f	0.696666667	0.258
Str12o6P	28.7	Pol	n6	f	0.696666667	0.276
Str12o6P	37.8	Pol	n6	m	0.7	0.058
Str12o6P	38.1	Pol	n6	m	0.696666667	0.062
Str12o6P	39	Pol	n6	m	0.7	0.048
Str12o6P	38.6	Pol	n6	m	0.7	0.058
Str12o6P	32.1	Pol	n6	m	0.696666667	0.042
Str6o3S	na	Sal	n3	m	0.693333333	0.06
Str6o3S	na	Sal	n3	f	0.69	0.281666667
Str6o3S	na	Sal	n3	f	0.7	0.293333333
Str6o3S	na	Sal	n3	f	0.693333333	0.253333333
Str6o3S	na	Sal	n3	f	0.7	na
Str6o3S	na	Sal	n3	f	0.693333333	0.265
Str6o3S	na	Sal	n3	m	0.7	0.05
Str6o3S	na	Sal	n3	m	0.693333333	0.066666667
Str6o3S	na	Sal	n3	m	0.696666667	0.058333333
Str6o3S	na	Sal	n3	m	0.683333333	0.063333333
Str6o3S	na	Sal	n3	m	0.7	na
Str6o3S	na	Sal	n3	m	0.696666667	0.073333333
Str6o3S	na	Sal	n3	f	0.7	0.265
Str6o3S	na	Sal	n3	f	0.686666667	0.075
Str6o3S	na	Sal	n3	f	0.696666667	0.266666667
Str6o3S	na	Sal	n3	m	0.696666667	0.051666667
Str6o3S	na	Sal	n3	f	0.7	0.221666667
Str6o3S	na	Sal	n3	f	0.686666667	0.245
Str6o3S	na	Sal	n3	f	0.696666667	0.276666667
Str6o3S	na	Sal	n3	m	0.696666667	0.05
Str6o3S	na	Sal	n3	m	0.693333333	0.05
Str6o3S	na	Sal	n3	f	0.693333333	0.243333333
Str6o3S	na	Sal	n3	f	0.696666667	0.258333333
Str6o3S	na	Sal	n3	f	0.696666667	0.256666667
Str6o6S	na	Sal	n6	f	0.696666667	0.278333333
Str6o6S	na	Sal	n6	m	0.696666667	na
Str6o6S	na	Sal	n6	m	0.696666667	0.06
Str6o6S	na	Sal	n6	m	0.7	0.046666667
Str6o6S	na	Sal	n6	m	0.69	0.236666667
Str6o6S	na	Sal	n6	f	0.693333333	0.043333333
Str6o6S	na	Sal	n6	f	0.693333333	0.2375
Str6o6S	na	Sal	n6	f	0.7	0.261666667
Str6o6S	na	Sal	n6	f	0.693333333	0.27
Str6o6S	na	Sal	n6	m	0.7	0.058333333
Str6o6S	na	Sal	n6	m	0.686666667	0.05
Str6o6S	na	Sal	n6	f	0.693333333	0.253333333
Str6o6S	na	Sal	n6	f	0.7	0.236666667
Str6o6S	na	Sal	n6	f	0.696666667	0.251666667
Str6o6S	na	Sal	n6	f	0.7	0.296666667
Str6o6S	na	Sal	n6	f	0.696666667	na
Str6o6S	na	Sal	n6	m	0.696666667	0.281666667
Str6o6S	na	Sal	n6	m	0.696666667	0.051666667
Str6o6S	na	Sal	n6	f	0.683333333	0.22
Str6o6S	na	Sal	n6	m	0.69	0.06
Str6o6S	na	Sal	n6	f	0.686666667	0.256666667
Str6o6S	na	Sal	n6	f	0.666666667	0.288
Str6o6S	na	Sal	n6	f	0.696666667	0.258333333
Str6o6S	na	Sal	n6	f	0.7	0.256666667
Str6o6S	na	Sal	n6	f	0.696666667	0.25
Str6o6S	na	Sal	n6	m	0.696666667	0.056666667
Str6o3P	na	Pol	n3	m	0.693333333	0.03
Str6o3P	na	Pol	n3	m	0.693333333	0.038333333
Str6o3P	na	Pol	n3	f	0.7	0.258333333
Str6o3P	na	Pol	n3	f	0.693333333	0.265
Str6o3P	na	Pol	n3	f	0.696666667	na
Str6o3P	na	Pol	n3	m	0.7	0.054
Str6o3P	na	Pol	n3	m	0.69	0.04
Str6o3P	na	Pol	n3	m	0.69	0.213333333
Str6o3P	na	Pol	n3	f	0.7	0.043333333
Str6o3P	na	Pol	n3	m	0.693333333	0.048
Str6o3P	na	Pol	n3	m	0.696666667	0.048333333
Str6o3P	na	Pol	n3	m	0.693333333	na
Str6o6P	na	Pol	n6	m	0.696666667	na
Str6o6P	na	Pol	n6	m	0.69	0.056666667
Str6o6P	na	Pol	n6	m	0.7	0.088333333
Str6o6P	na	Pol	n6	m	0.69	0.05
Str6o6P	na	Pol	n6	m	0.693333333	0.06
Str6o6P	na	Pol	n6	m	0.693333333	0.06
Str6o6P	na	Pol	n6	f	0.696666667	na
Str6o6P	na	Pol	n6	m	0.693333333	0.053333333
Str6o6P	na	Pol	n6	m	0.69	0.048
Str6o6P	na	Pol	n6	f	0.693333333	0.273333333
